# Supplementary material for: Suppression of an Invasive Native Plant Species by Designed Grassland Communities
Source: Plants (Basel). 2021 Apr 15;10(4):775. doi: 10.3390/plants10040775 (PMC8071313; doi:10.3390/plants10040775)
Supplement: Supplementary file 1 [file plants-10-00775-s001.zip]

Archive with 1 entries (1 files):
- plants-10-00775-s001.pdf
